# Supplementary material for: Induction of Neuroinflammation and Brain Oxidative Stress by Brain-Derived Extracellular Vesicles from Hypertensive Rats
Source: Antioxidants (Basel). 2024 Mar 7;13(3):328. doi: 10.3390/antiox13030328 (PMC10967780; doi:10.3390/antiox13030328)
Supplement: Supplementary file 1 [file antioxidants-13-00328-s001.zip]

Archive with 1 entries (1 files):
- antioxidants-2863326-supplementary.pdf
